# Supplementary material for: Three Manual Noncommercial Methods to Prepare Equine Platelet-Rich Plasma
Source: Animals (Basel). 2021 May 21;11(6):1478. doi: 10.3390/ani11061478 (PMC8223772; doi:10.3390/ani11061478)
Supplement: Supplementary file 1 [file animals-11-01478-s001.zip]

Archive with 1 entries (1 files):
- animals-1215809-supplementary.mp4
